# Supplementary material for: Rapid maximum likelihood ancestral state reconstruction of continuous characters: A rerooting‐free algorithm
Source: Ecol Evol. 2017 Mar 21;7(8):2791–7. doi: 10.1002/ece3.2837 (PMC5395464; doi:10.1002/ece3.2837)
Supplement: Supplementary file 1 [file ECE3-7-2791-s001.R]

# Uncomment the following 2 lines to install the latest version of Rphylopars and phylocurve
#require(devtools)
#install_github("ericgoolsby/Rphylopars",dependencies = TRUE)
require(Rphylopars)
require(phytools)
require(ape)

##### Simulations for Figure 1a #####
Ns <- 2^(5:12)
nreps <- 5
ancrecon <- fastanc <- gls_inv <- gls_no_inv <- opt <- matrix(0,length(Ns),nreps)
for(i in 1:length(Ns))
{
  for(j in 1:nreps)
  {
    N=Ns[i]
    tree <- reorder(rtree(N),"postorder")
    x <- as.matrix(rTraitCont(tree))
    ancrecon[i,j] <- (system.time(replicate(1000,
                                         anc.recon(x,tree)))[[1]]/1000)
    x <- x[,1]
    fastanc[i,j] <- system.time(fastAnc(tree,x))[[1]]
    gls_no_inv[i,j] <- system.time(
      {
        D <- vcvPhylo(tree)
        anc <- ace(x,tree,method="pic")$ace[[1]]
        a=apply(D[1:N,(N+1):ncol(D)],2,pic,phy=tree)
        c(anc,t(a) %*% pic(x-anc,tree) + anc)
      })[[1]]
    gls_inv[i,j] <- system.time(
      {
        D <- vcvPhylo(tree)
        t(cbind(0,D[1:N,(N+1):ncol(D)])) %*%
          solve(vcv(tree)) %*% (x-rep(anc,N)) + anc
      })[[1]]
    opt[i,j] <- system.time(ace(x,tree,method = "REML"))[[1]]
    times <- cbind(Ns,ancrecon=rowMeans(ancrecon),ancrecon.sd=apply(ancrecon,1,sd),opt=rowMeans(opt),opt.sd=apply(opt,1,sd),
                   gls=rowMeans(gls_inv),gls.sd=apply(gls_inv,1,sd),gls.no.inv=rowMeans(gls_no_inv),gls.no.inv.sd=apply(gls_no_inv,1,sd),fastanc=rowMeans(fastanc),fastanc.sd=apply(fastanc,1,sd))
  }
}

##### Calculations for Figure 1b #####
opt <- opt/ancrecon
gls_inv <- gls_inv/ancrecon
gls_no_inv <- gls_no_inv/ancrecon
fastanc <- fastanc/ancrecon
ratios <- cbind(Ns,opt=rowMeans(opt),opt.sd=apply(opt,1,sd),
                gls=rowMeans(gls_inv),gls.sd=apply(gls_inv,1,sd),gls.no.inv=rowMeans(gls_no_inv),gls.no.inv.sd=apply(gls_no_inv,1,sd),fastanc=rowMeans(fastanc),fastanc.sd=apply(fastanc,1,sd))

#### Simulations for Table 1 ####
Ns2 <- 2^(16:21)
nreps <- 5
ancrecon2 <- matrix(0,length(Ns2),nreps)
for(i in 1:length(Ns2))
{
  for(j in 1:nreps)
  {
    N=Ns2[i]
    tree <- reorder(rtree(N),"postorder")
    x <- as.matrix(rTraitCont(tree))
    nduplicates <- c(rep(1,length(Ns2)))
    ancrecon2[i,j] <- (system.time(replicate(nduplicates[i],
                                          anc.recon(x,tree)))[[1]]/nduplicates[i])
  }
}
